# Supplementary material for: Rosa platyacantha Schrenk from Kazakhstan—Natural Source of Bioactive Compounds with Cosmetic Significance
Source: Molecules. 2021 Apr 28;26(9):2578. doi: 10.3390/molecules26092578 (PMC8124526; doi:10.3390/molecules26092578)
Supplement: Supplementary file 1 [file molecules-26-02578-s001.zip]

Archive with 1 entries (1 files):
- molecules-1199310-supplementary.pdf
